# Supplementary material for: Enhancing the Detection of Long-Chain Aldehydes by Peptide-Based Biosensors Through Counter-Ion Exchange
Source: Biosensors (Basel). 2026 Mar 13;16(3):162. doi: 10.3390/bios16030162 (PMC13024638; doi:10.3390/bios16030162)
Supplement: Supplementary file 1 [file biosensors-16-00162-s001.zip]

Archive with 1 entries (1 files):
- biosensors-4166661-supplementary.pdf
